# Supplementary material for: Identification of transcriptional regulatory elements for Ntng1 and Ntng2 genes in mice
Source: Mol Brain. 2014 Mar 19;7:19. doi: 10.1186/1756-6606-7-19 (PMC4000137; doi:10.1186/1756-6606-7-19)
Supplement: Additional file 1: Table S5 — Primer sequences. [file 1756-6606-7-19-S1.xlsx]

## Sheet: Sheet1
Gene	Netrin-G1											Netrin-G2
BAC Clone		RP23-327N11				RP23-143P6							RP23-417D10				RP23-27H4
Transgenic Line	Ntng1 LacZ KI	Tg1-1 #1	Tg1-1 #4	Tg1-1 #7	Tg1-1 #13	Tg1-2 #1	Tg1-2 #9	Tg1-2 #14	Tg1-2 #19	Tg1-2 #23	Tg1-2 #25	Ntng2 in situ	Tg2-1 #22	Tg2-1 #27	Tg2-1 #33	Tg2-1 #35	Tg2-2 #2	Tg2-2 #18	Tg2-2 #22
Age	P21	P14	P39	P49	P22	P42	P38	P35	P35	P35	p35	P20	P26	P21	P21	P44	P29	P29	P24
Mitral cell of the olfactory bulb	＋＋＋	＋＋＋	＋＋＋	＋＋＋	＋＋＋	＋＋＋	＋＋＋	＋＋＋	＋＋＋	＋＋＋	＋＋＋	−	−	−	−	−	−	−	−
Glomerular layer of the olfactory bulb	＋	−	＋＋＋	＋＋	＋	＋	＋	＋＋＋	−	＋	＋	−	−	−	＋＋	＋	＋＋	−	−
Anterior olfactory nucleus	＋＋	＋＋	＋＋	＋＋	＋＋	＋＋	＋＋	＋＋	＋＋	＋＋	＋＋	＋＋	＋＋	＋＋	＋＋	＋＋	＋＋	＋＋	＋＋
Orbital cortex	＋＋	＋＋	＋＋	＋	＋	＋	＋	＋＋	−	＋	＋	＋	＋＋	＋	＋＋	＋	＋＋	＋	＋
Piriform cortex	＋＋＋	＋＋＋	＋＋＋	＋＋＋	＋＋＋	＋＋＋	＋＋＋	＋＋＋	＋＋＋	＋＋＋	＋＋＋	＋＋＋	＋＋＋	＋＋＋	＋＋＋	＋＋＋	＋＋＋	＋＋＋	＋＋＋
Striatum	＋＋	＋＋	＋＋	−	＋＋	＋＋	＋＋	＋＋	＋	＋	＋＋	＋	＋	＋	＋	＋	＋	＋	＋
Motor cortex (layer III)	−	−	−	−	−	−	−	−	−	−	−	＋＋	＋＋＋	＋＋＋	＋＋＋	＋	＋＋＋	＋＋	＋＋
Motor cortex (layer V)	＋＋＋	＋＋＋	＋＋＋	＋	＋＋＋	＋＋	＋＋	＋＋＋	＋	＋＋＋	＋＋	＋＋＋	＋＋＋	＋＋＋	＋＋＋	＋	＋＋	＋＋	＋＋
Motor cortex (layer Ⅵ)	−	−	−	−	−	−	−	−	−	−	−	＋＋＋	＋＋＋	＋＋＋	＋＋＋	＋	＋＋＋	＋＋	＋＋
Cingulate cortex (layer II)	−	−	−	−	−	−	−	−	−	−	−	＋＋＋	＋＋＋	＋＋＋	＋＋＋	＋	＋＋＋	＋＋＋	＋＋＋
Cingulate cortex (layer V)	＋＋＋	＋＋＋	＋＋＋	＋＋	＋＋＋	＋＋	＋＋	＋＋＋	＋	＋＋＋	＋＋	−	−	−	−	−	＋＋＋	−	−
Preoptic area	＋	＋	＋	−	＋	＋	＋	＋	−	＋	＋	＋	＋	＋	＋	＋	＋	＋	＋
Dorsal nucleus of thalamus	＋＋＋	−	−	−	−	−	−	＋＋＋	−	＋＋＋	−	−	−	−	−	−	＋	−	−
Habenular nucleus	−	−	−	−	−	−	−	−	−	−	−	＋＋＋	＋＋＋	＋＋＋	＋＋＋	＋＋＋	＋	＋＋＋	＋＋＋
Reticular thalamic nucleus	−	−	−	−	−	−	−	−	−	−	−	＋＋＋	＋＋＋	＋＋＋	＋＋＋	＋＋＋	＋	＋＋＋	＋＋＋
Hippocampal interneurons	＋＋	＋＋	＋	＋	＋	＋＋	＋＋	＋＋	＋	＋＋	＋＋	−	−	−	−	−	−	−	−
Hippocampal pyramidal neurons (CA3)	−	−	−	−	−	−	−	−	−	−	−	＋＋	＋＋	＋＋	＋＋	＋＋	＋＋	＋＋	＋＋
Hypothalamus	＋＋	＋＋	＋＋	＋	＋	＋	＋	＋＋	＋	＋＋	＋	＋＋	＋＋	＋＋	＋＋	＋	＋＋	＋	＋＋
Mammillary body	＋＋＋	＋＋＋	＋＋＋	＋＋	＋＋	＋＋＋	＋＋＋	＋＋＋	＋＋	＋＋＋	＋＋	＋＋＋	＋＋＋	＋＋＋	＋＋＋	＋＋	＋＋	＋＋＋	＋＋＋
Superior colliculus	±	−	±	−	−	±	−	−	−	−	＋	±	±	±	±	±	±	±	±
Inferior colliculus	＋＋	＋＋	＋＋＋	＋＋	＋＋＋	＋＋	＋＋	＋＋	＋＋	＋＋＋	＋＋	±	±	±	±	±	±	±	±
Purkinje cell of the cerebellum	＋＋	＋＋	＋	＋	＋	＋＋	＋＋＋	＋＋	＋	＋＋	＋＋＋	−	−	−	−	−	−	−	−
Molecular layer of the cerebellum	−	−	−	−	−	−	−	＋＋＋	−	−	−	−	＋＋	−	＋＋	＋	＋＋	＋	−
Tenia tecta 2 layer								＋＋
Dosal pedumular cortex								＋												Tg1-1 #6	Tg1-1 #12
Clustrum								＋＋				＋＋		＋＋	−	−	＋＋＋	−	−	P52	P45
Ectrhinal cortex								＋＋＋												−	−
Lateral septal nu.								＋												−	−
Mid geniculate nu.								＋＋＋												−	−
Lrostral linear nu.								＋												−	−
lateral periaqueductal gray								＋												−	−
																				−	−
																				−	−
																				−	−
																				−	−
																				−	−
																				−	−
																				−	−
																				−	−
																				−	−
																				−	−
																				−	−
																				−	−
																				−	−
																				−	−
																				−	−
																				−	−
																				−	−
																				−	−
																				−	−
																				−	−
																				−	−
																				−	−

## Sheet: Additional file 1 Table S5
No.	exprement	Primer Name	Sequence (5'→3')
1	LacZ transgene check	LacZ1	TTACGGCCAGGACAGTCGTT
2	LacZ transgene check	LacZ2	AACCGACATCGCAGGCTTCT
3	GFP transgene check	GFP F1	AAGGGCGAGGAGCTGTTCAC
4	GFP transgene check	GFP R2	GTCGTCCTTGAAGAAGATGG
5	Ntng1-KO check	Ntng1 check up2	CGTGTGGGGACATTATGATG
6	Ntng1-KO check	Ntng1 check down2	TATTCTGCTCGAAAGCACTG
7	Ntng2-KO check	Ntng2 check up	CCTGCAGTGCTTAAGTCAAC
8	Ntng2-KO check	Ntng2 check up2	CACAATGAAAGCCAAGCCTG
9	Ntng2-KO check	Ntng2 check down3	TTGGAGCTCACATGACAAGG
10	Ntng1-BAC-LacZ	Ntng1-LacZ-1	TGTATATTTAAAAGAGACACTGATTGCATAGAAGACACGAAGATTGCCAAGATTTTAGAGATGGCCAAGATCCCTCCTAA
11	Ntng1-BAC-LacZ	Ntng1-LacZ-F5-2	TTTGCCCATGAGATATAATGCCATTTATGTGAAATATTCTGCTCGAAAGCACTGCCTCACCCTTGGTTGGACCATCGAAG
12	Ntng2-BAC-LacZ	Ntng2-LacZ-1	TGACCCCACCACCACTTCTCCAGTGCCGCTCTGGGCCCCACCCATTCGGACTGCGCAGCCATGGCCAAGATCCCTCCTAA
13	Ntng2-BAC-LacZ	Ntng2-LacZ-F5-2	TCTTTGCTCACAGTCCCCCACCCCTCAATGCAGTGATAGAGAAGCCATGGGGTGACTTACCCTTGGTTGGACCATCGAAG
14	Ntng1-Del I-IV & VI	Ntng1 mini-pDEST-1	ATAATATAATATGTAATAGCATGTATAATCACAGCTGCTGCTTGTGTCCAGTGGCGCGCCTGTCAGGCTCCCTTATACAC
15	Ntng2-Del I-IV & VI	Ntng2 mini-pDEST-1	CCGCTTATACCACTTCACCCCATTCTTGCCCAGTCGAGGTCATGAAGATCTCGGCGCGCCTGTCAGGCTCCCTTATACAC
16	Ntng1-Del I-IV & VI, Ntng2-Del I-IV & VI	Ntng1/2 mini-pDEST-2	AGCCCACAAATGTCAACAGCAGAAACATACAAGCTGTCAGCTTTGCACAAGGGGCGCGCCCATTATACGAGCCGGAAGCA
17	Ntng1-Del I, Ntng1-Del I-IV, Ntng2-Del I, Ntng2-Del I-IV	Ntng1/2-delete-1-1	CTAGTGGGTAGGCCTGGCGGCCGCCTGGCCGTCGACATTTAGGTGACACTATAGAAGGATCCTTGACCAAGTTGCTGAAG
18	Ntng1-Del I	Ntng1-delete-1-2	AACACTTAAAGAAGCAATATAAATTATTCTCAAATTTCCTCCAAAATTAAAAAGGAATCCCCTTGGTTGGACCATCGAAG
19	Ntng1-Del II, Ntng1-Del II-IV	Ntng1-delete-2-1	GGAATTCCCCATTAGAGTCATTAGAGTACAGAACTCTTCTTTGATGAAAGATTTTTTTAACCTTGACCAAGTTGCTGAAG
20	Ntng1-Del II	Ntng1-delete-2-2	TATATTGAAAATTTGAAAATATACTTGCTGATTAAAAAAAGAATGGTTGTCAAAATACTTCCTTGGTTGGACCATCGAAG
21	Ntng1-Del III	Ntng1-delete-3-1	GCAAACTCTCTTTGAAGTTAAGCATTAAGAAAATGTTAATTTCAAGCACAGTGAGAAAAACCTTGACCAAGTTGCTGAAG
22	Ntng1-Del III	Ntng1-delete-3-2	AAGTGAGTGAGGGTTCACGTTTTTCTGAGTTCGTTTTAATTGACTATTTTTTCCCCACGACCTTGGTTGGACCATCGAAG
23	Ntng1-Del IV	Ntng1-delete-4-1	GTATCTATTTTATAAGTGTCAATTAAAAAGACATGTTGCTATATTTTTTCTTTAGTGTTGCCTTGACCAAGTTGCTGAAG
24	Ntng1-Del I-IV, Ntng1-Del II-IV, Ntng1-Del IV	Ntng1-delete-4-2	ATAAATATCTGCCCAGCAGTTATCAAGCCTTTGTTTCTTTCCTGGCGTCCCCAGGTTCTCCCTTGGTTGGACCATCGAAG
25	Ntng1-Del VI, Ntng2-Del VI	Ntng1/2-delete-6-1	TGGTAAACAGCCCACAAATGTCAACAGCAGAAACATACAAGCTGTCAGCTTTGCACAAGGCCTTGACCAAGTTGCTGAAG
26	Ntng1-Del VI, Ntng2-Del VI	Ntng1/2-delete-6-2	TGTAGGACTATATTGCTCTAATAAATTTGCGGCCGCTAATACGACTCACTATAGGGAGAGCCTTGGTTGGACCATCGAAG
27	Ntng2-Del I	Ntng2-delete-1-2	GTATCACATTAGAGTCCTGGTGGGCAGAAAGCAAAAGAGCACAGGAGGAGCCTGTACCACCCTTGGTTGGACCATCGAAG
28	Ntng2-Del II	Ntng2-delete-2-1	TGAAGACCACAGGATGGTGACAGCAGAGATCAAACTTACCCCAGAGTCAGAGAGGTCCCTCCTTGACCAAGTTGCTGAAG
29	Ntng2-Del II	Ntng2-delete-2-2	TTGACTGAGAATCCCTGCCTCAGTGAATATGGTGGGAGAGTGGTTGAGGATGGTGTCTTTCCTTGGTTGGACCATCGAAG
30	Ntng2-Del III	Ntng2-delete-3-1	ACCCAGGGCTCATTGATCTATCTAATCTTACCATCCAGCTTGCTCTGCGGATCCCTCTGCCCTTGACCAAGTTGCTGAAG
31	Ntng2-Del III	Ntng2-delete-3-2	TTGCTTAGAAGTTCTGAAGGTGGGCTGGAGCCCCAACCAGGTGCTGTGGGTATGGCCTCCCCTTGGTTGGACCATCGAAG
32	Ntng2-Del IV	Ntng2-delete-4-1	AGTGGGGTGGGGAGGGAAGCAGGCAGCCAAGCCATATGGCTGAACAGCTGACTCTCCCTTCCTTGACCAAGTTGCTGAAG
33	Ntng2-Del I-IV, Ntng2-Del IV	Ntng2-delete-4-2	TGACCACACTTATGGTAAGCCTGCCATTGATGGCGGGATCCTGGGGCCAGAACCTGATTGCCTTGGTTGGACCATCGAAG
34	Ntng1-ECR1	Ntng1 enh-65-1	GGCGCGCCAGAATGAAATGCACGCAGTC
35	Ntng1-ECR1	Ntng1 enh-65-2	TCAGAGATAACACACATAGG
36	Ntng1-ECR2	Ntng1 enh+11-1	GGCGCGCCCAACAACAACAACAATAAAC
37	Ntng1-ECR2	Ntng1 enh+11-2	AGCTTGGATTAAGATATAGG
38	Ntng2-ECR1	Ntng2 enh-68-1	GGCGCGCCGACACAGGAACATTTATCTG
39	Ntng2-ECR1	Ntng2 enh-68-2	CATAAGCATGTGGGTGCATG
40	Ntng1-Del II-Cre	Ntng1-Cre-1	TGTATATTTAAAAGAGACACTGATTGCATAGAAGACACGAAGATTGCCAAGATTTTAGAGATGGGCCCAAAGAAGAAGAG
41	Ntng1-Del II-Cre	Ntng1-Cre-2	TTTGCCCATGAGATATAATGCCATTTATGTGAAATATTCTGCTCGAAAGCACTGCCTCACTCGCCCTTGACCAAGTTGCT
42	Cre transgene check	CW-Cre2	ACCTGATGGACATGTTCAGGGATCG
43	Cre transgene check	CW-Cre3	TCCGGTTATTCAACTTGCACCATGC
