# Supplementary material for: Identification of transcriptional regulatory elements for Ntng1 and Ntng2 genes in mice
Source: Mol Brain. 2014 Mar 19;7:19. doi: 10.1186/1756-6606-7-19 (PMC4000137; doi:10.1186/1756-6606-7-19)
Supplement: Additional file 3: Table S2 — Summary of LacZ expression domains observed in the Ntng2 deletion series. The ratio of transgenic mice with reproducible reporter expression per all independent founders in regions expressing endogenous Ntng2 is shown. Blue cells: reproducible expression in more than half of all independent transgenic founders in the given brain region. [file 1756-6606-7-19-S3.xlsx]

## Sheet: Additional file 3 Table S2
		Ntng2-LacZ-KI	Ntng2-BAC-LacZ	Ntng2-Del I	Ntng2-Del II	Ntng2-Del III	Ntng2-Del IV	Ntng2-Del I-IV	Ntng2-Del VI	Ntng2-Del I-IV & VI	Segment(s) responsible
Cerebral cortex (Isocortex)
	Cerebral cortex, layers II/III, IV, VI (CTX)	+++	5/5	6/6	2/9	5/5	3/3	0/6	4/4	0/4	II
Olfactory areas
	Anterior olfactory nucleus (AON)	+++	4/5	6/6	2/9	5/5	3/3	0/6	2/4	0/4	II
	Piriform area, layers III (PIR)	+++	4/5	6/6	1/9	5/5	3/3	0/6	4/4	0/4	II
Hippocampal formation
	Field CA1, pyramidal layer (CA1)	+++	3/5	6/6	5/9	5/5	2/3	0/6	3/4	0/4	I-IV
	Field CA3, pyramidal layer (CA3)	+++	4/5	6/6	5/9	5/5	3/3	2/6	3/4	0/4	I-IV
	Dentate gyrus, granule cell layer (DG)	+++	5/5	6/6	9/9	5/5	3/3	5/6	2/4	0/4	I-IV and VI
Cortical subplate
	Basolateral amygdalar nucleus (BLA)	++	4/5	6/6	1/9	4/5	3/3	0/6	4/4	0/4	II
Cerebellum
	Bergmann glia cells (BC)	++	5/5	6/6	9/9	5/5	3/3	5/6	3/4	0/4	I-IV and VI
	Cerebellar nuclei (CBN)	+++	5/5	6/6	8/9	5/5	3/3	4/6	2/4	0/4	I-IV and VI
Thalamus
	Anterodorsal nucleus of the thalamus (AD)	+++	5/5	5/6	9/9	5/5	3/3	4/6	3/4	0/4	I-IV and VI
	Reticular nucleus of the thalamus (RT)	++	3/5	4/6	1/9	2/5	3/3	2/6	0/4	0/4	II or III or VI
	Habenula (HB)	+++	5/5	5/6	7/9	4/5	3/3	3/6	0/4	0/4	VI
Midbrain
	Superior colliculus (SC)	+++	5/5	5/6	6/9	5/5	3/3	2/6	3/4	0/4	I-IV
	Inferior colliculus (IC)	++	4/5	6/6	4/9	1/5	3/3	2/6	3/4	0/4	II or III
