# Supplementary material for: Identification of transcriptional regulatory elements for Ntng1 and Ntng2 genes in mice
Source: Mol Brain. 2014 Mar 19;7:19. doi: 10.1186/1756-6606-7-19 (PMC4000137; doi:10.1186/1756-6606-7-19)
Supplement: Additional file 5: Table S3 — Summary of LacZ expression domains observed in the Ntng1 deletion series. The ratio of transgenic mice with reproducible reporter expression per all independent founders in regions of endogenous Ntng1 expression is shown. Blue cells: reproducible expression in more than half of all independent transgenic founders in the given brain region. Light blue cells: although the ratio of reproducible expression did not fulfill the criteria, the highly restricted expression pattern might be significant. [file 1756-6606-7-19-S5.xlsx]

## Sheet: G1-Tg
					-5	-1			-2	-5
	segment(deletion)			Ⅰ	Ⅱ-Ⅳ	Ⅵ	Ⅱ	Ⅲ	Ⅳ	Ⅴ
		Ntng1 LacZ KI	G1-Tg	G1-D1	G1-D2	G1-D3	G1-D4	G1-D5	G1-D6	G1-D7	Enhancer
Cerebral cortex (Isocortex)
	Layer5	++	4/7	4/7	1/7	2/9	2/6	3/4	5/9	3/9	Ⅱ＋Ⅵ
Olfactory areas
	Olfactory bulb	+++	7/7	5/7	1/7	8/9	6/6	4/4	4/9	3/9	Ⅳ
	Anterior olfactory nucleus	++	3/7	3/7	1/7	1/9	1/6	1/4	4/9	1/9	Ⅱ＋Ⅲ＋Ⅵ
	Piriform area, layer 2a	+++	7/7	4/7	2/7	3/9	4/6	3/4	4/9	3/9	Ⅳ＋Ⅵ
Cortical subplate
	Lateral amygdalar nucleus	+++	3/7	2/7	0/7	1/9	0/6	1/4	2/9	1/9
Striatum
	Lateral septal nucleus	++	2/7	3/7	2/7	0/9	0/6	1/4	3/9	2/9
Cerebellum
	Purkinje cell layer	+	7/7	5/7	2/7	1/9	2/6	3/4	3/9	2/9	Ⅱ＋Ⅳ＋Ⅵ
	Cerebellar nuclei	++	4/7	6/7	1/7	2/9	2/6	2/4	5/9	2/9	Ⅱ＋Ⅵ
Thalamus
	Dorsal thalamus	+++	4/7	3/7	1/7	1/9	2/6	1/4	4/9	2/9
Midbrain
	Superior colliculus(SC)	+++	4/7	6/7	1/7	1/9	0/6	3/4	5/9	3/9	Ⅱ＋Ⅵ
	Inferior colliculus(IC)	+++	4/7	5/7	2/7	1/9	1/6	1/4	6/9	2/9	Ⅱ＋Ⅲ＋Ⅵ
	Red nucleus(RN)	+++	5/7	5/7	2/7	2/9	1/6	2/4	3/9	2/9	Ⅱ＋Ⅳ＋Ⅵ
				G1-D1	G1-D2	G1-D3	G1-D4	G1-D5	G1-D6	G1-D7
				Ntng1-D #Ⅰ	Ntng1-D #Ⅱ-Ⅳ	Ntng1-D #Ⅵ	Ntng1-D #Ⅱ	Ntng1-D #Ⅲ	Ntng1-D #Ⅳ	Ntng1-D #Ⅰ-Ⅳ,Ⅵ

## Sheet: G1-Tg fig
	LacZ negative lines			4						2	1
		Ntng1-LacZ-KI	Ntng1-BAC-LacZ	Ntng1-Del I-IV & VI	Ntng1-Del I	Ntng1-Del II-IV	Ntng1-Del I-IV	Ntng1-Del II	Ntng1-Del III	Ntng1-Del IV	Ntng1-Del VI	Enhancer	Ntng1-N11-LacZ-Tg	Ntng1-Del CTCFBS
Cerebral cortex (Isocortex)
	Cerebral cortex, layer V (CTX)	++	3/5	2/4	3/5	0/3	1/2	1/4	1/1	3/4	2/3	II, VI	2/3	1/2
Olfactory areas
	Olfactory bulb (OLF)	+++	5/5	2/4	4/5	0/3	0/2	4/4	1/1	4/4	3/3	IV	3/3	2/2
	Anterior olfactory nucleus (AON)	++	2/5	1/4	3/5	0/3	0/2	0/4	1/1	4/4	1/3		1/3	1/2
	Piriform area, layer IIA (PIR)	+++	5/5	3/4	4/5	1/3	0/2	3/4	1/1	4/4	3/3	IV, VI	2/3	1/2
Striatum
	Lateral septal nucleus (LS)	++	1/5	2/4	3/5	1/3	0/2	0/4	0/1	2/4	0/3		1/3	0/2
Cerebellum
	Purkinje cell (PC)	+	5/5	2/4	5/5	1/3	0/2	1/4	1/1	1/4	1/3	II, IV, VI	1/3	0/2
	Cerebellar nuclei (CBN)	++	2/5	2/4	5/5	0/3	1/2	1/4	1/1	3/4	1/3	II, VI	3/3	0/2
Thalamus
	Dorsal thalamus (DTH)	+++	2/5	2/4	3/5	0/3	0/2	0/4	1/1	2/4	1/3	II, III, VI	1/3	1//2
Midbrain
	Superior colliculus (SC)	+++	2/5	3/4	5/5	0/3	1/2	0/4	1/1	3/4	1/3	II, VI	1/3	1/2
	Inferior colliculus (IC)	+++	2/5	2/4	3/5	1/3	1/2	0/4	1/1	4/4	1/3	II, III, VI	1/3	1/2
	Red nucleus (RN)	+++	3/5	2/4	5/5	1/3	0/2	1/4	1/1	1/4	1/3	II, IV, VI	1/3	1/2
			1662	2842	1869	1900	3772	2638	2605	2747	2079		4059	4792
			1668	2844						2730	1801
				2880
			Ntng1-LacZ-Tg	G1-D#1	G1-D#2	G1-D#3	G1-D#4	G1-D#5	G1-D#6	G1-D#7	G1-D#8
			Ntng1-BAC-LacZ	Ntng1-Del Ⅰ	Ntng1-Del Ⅱ-Ⅳ	Ntng1-Del Ⅵ	Ntng1-Del Ⅱ	Ntng1-Del Ⅲ	Ntng1-Del Ⅳ	Ntng1-TSS-4kb	Ntng1-Del Ⅰ-Ⅳ
										Ntng1-Del I-IV & VI
Cortical subplate
	Lateral amygdalar nucleus (LA)	+++	1/5	1/4	2/5	0/3	1/2	0/4	1/1	1/4	1/3		1/3	0/2

## Sheet: Additional file 5 Table S3
		Ntng1-LacZ-KI	Ntng1-BAC-LacZ	Ntng1-Del I	Ntng1-Del II	Ntng1-Del III	Ntng1-Del IV	Ntng1-Del II-IV	Ntng1-Del VI	Ntng1-Del I-IV & VI	Segment(s) responsible
Cerebral cortex (Isocortex)
	Cerebral cortex, layer V (CTX)	++	3/5	3/5	0/4	3/3	4/4	0/3	0/3	0/4	II or VI
Olfactory areas
	Olfactory bulb (OLF)	+++	5/5	5/5	4/4	3/3	3/4	0/3	2/3	0/4	II-IV
	Anterior olfactory nucleus (AON)	++	3/5	3/5	0/4	2/3	3/4	0/3	0/3	0/4	II or VI
	Piriform area, layer II (PIR)	+++	5/5	4/5	3/4	3/3	3/4	1/3	2/3	0/4	II-IV
Striatum
	Lateral septal nucleus (LS)	++	1/5	4/5	0/4	1/3	2/4	0/3	0/3	0/4	II or III or VI
Cerebellum
	Purkinje cell (PC)	+	5/5	5/5	0/4	3/3	2/4	1/3	0/3	0/4	II or VI
	Cerebellar nuclei (CBN)	++	2/5	5/5	0/4	2/3	2/4	0/3	0/3	0/4	II or VI
Thalamus
	Dorsal thalamus (DTH)	+++	0/5	3/5	0/4	0/3	2/4	0/3	0/3	0/4	II or III or VI
Midbrain
	Superior colliculus (SC)	+++	3/5	5/5	0/4	2/3	3/4	0/3	0/3	0/4	II or VI
	Inferior colliculus (IC)	+++	3/5	3/5	0/4	0/3	4/4	1/3	0/3	0/4	II or III or VI
