# Supplementary material for: Identification of transcriptional regulatory elements for Ntng1 and Ntng2 genes in mice
Source: Mol Brain. 2014 Mar 19;7:19. doi: 10.1186/1756-6606-7-19 (PMC4000137; doi:10.1186/1756-6606-7-19)
Supplement: Additional file 7: Table S4 — Summary of LacZ expression domains observed in the Ntng2 and Ntng1 enhancer analysis series. The ratio of transgenic mice with reproducible reporter expression in regions expressing endogenous Ntng2 (left) and Ntng1(right) is shown. Blue cells: the results were consistent with those from the deletion series. [file 1756-6606-7-19-S7.xlsx]

## Sheet: Additional file 7 Table S4
		Ntng2-LacZ-KI	Ntng2-ECR1-LacZ						Ntng1-LacZ-KI	Ntng1-ECR1-LacZ	Ntng1-ECR2-LacZ
Cerebral cortex (Isocortex)							Cerebral cortex (Isocortex)
	Cerebral cortex, layers II/III, IV, VI (CTX)	+++	3/3					Cerebral cortex, layer V (CTX)	++	5/5	0/6
Olfactory areas							Olfactory areas
	Anterior olfactory nucleus (AON)	+++	1/3					Olfactory bulb (OLF)	+++	2/5	0/6
	Piriform area, layers III (PIR)	+++	1/3					Anterior olfactory nucleus (AON)	++	4/5	0/6
Hippocampal formation								Piriform area, layer II (PIR)	+++	2/5	0/6
	Field CA1, pyramidal layer (CA1)	+++	1/3				Striatum
	Field CA3, pyramidal layer (CA3)	+++	1/3					Lateral septal nucleus (LS)	++	4/5	0/6
	Dentate gyrus, granule cell layer (DG)	+++	1/3				Cerebellum
Cortical subplate								Purkinje cell layer (PC)	+	4/5	0/6
	Basolateral amygdalar nucleus (BLA)	++	1/3					Cerebellar nuclei (CBN)	++	2/5	0/6
Cerebellum							Thalamus
	Bergmann glia cells (BC)	++	2/3					Dorsal thalamus (DTH)	+++	5/5	0/6
	Cerebellar nuclei (CBN)	+++	2/3				Midbrain
Thalamus								Superior colliculus (SC)	+++	3/5	0/6
	Anterodorsal nucleus of the thalamus (AD)	+++	0/3					Inferior colliculus (IC)	+++	3/5	0/6
	Reticular nucleus of the thalamus (RT)	++	0/3
	Habenula (HB)	+++	0/3
Midbrain
	Superior colliculus (SC)	+++	0/3
	Inferior colliculus (IC)	++	0/3
