# Supplementary material for: Identification of transcriptional regulatory elements for Ntng1 and Ntng2 genes in mice
Source: Mol Brain. 2014 Mar 19;7:19. doi: 10.1186/1756-6606-7-19 (PMC4000137; doi:10.1186/1756-6606-7-19)
Supplement: Additional file 11: Table S1. — Summary of LacZ expression in Ntng1 and Ntng2 LacZ KI mice. The in situ hybridization data of Ntng1 and Ntng2 genes in P28 mice were quoted from Allen Brain Atlas [62] [ http://www.brain-map.org/]. (−), no expression; (+), weak expression; (++), moderate expression; (+++), strong expression; (n.d.), no data. [file 1756-6606-7-19-S11.xlsx]

## Sheet: Additional file 11 Table S1
		Ntng1-LacZ-KI	Ntng1 in situ data	Ntng2 -LacZ-KI	Ntng2 in situ data
Cerebral cortex (CTX) (Isocortex)
	Cerebral cortex, layer II/III (CTX II/III)			+++	+++
	Cerebral cortex, layer IV (CTX IV)			+++	+++
	Cerebral cortex, layer V (CTX V)	++	++
	Cerebral cortex, layer VI (CTX VI)			+++	+++
Olfactory areas (OLF)
	Olfactory bulb, glomerular layer (OLFgl)	+++	+++
	Olfactory bulb, mitral layer (OLFmi)	+++	+++
	Anterior olfactory nucleus, dosal-, lateral-, medial-part (AONd, AONl, AONm)	++	++	+	+
	Anterior olfactory nucleus, external part (AONe)			+++	+++
	Taenia tecta (TT)			+++	+++
	Piriform area, layer II (PIR II)	+++	+++
	Piriform area, layer III (PIR III)			+++	+++
Hippocampal formation (HPF)
	Field CA1, pyramidal layer (CA1)			+++	-
	Field CA3, pyramidal layer (CA3)			+++	+++
	Dentate gyrus, granule cell layer (DG)	-	+	+++	+++
	Hippocampal interneurons	+	+
	Entorhinal area, lateral part, layer II (ENTl II)	+++	+++
	Entorhinal area, lateral part, layer III (ENTl III)	++	++	++	++
	Entorhinal area, medial part, layer II (ENTm II)			+++	+++
	Entorhinal area, medial part, layer III (ENTm III)	+++	+++
	Subiculum (SUB)	+++	+++
	Para-, Post-, Pre-subiculum (PAR, POST, PRE)			+++	+++
Cortical subplate (CTXsp)
	Claustrum (CLA)			+++	+++
	Endopiriform nucleus, dorsal part (Epd)			+++	+++
	Lateral amygdalar nucleus (LA)	+++	+++
	Basolateral amygdalar nucleus (BLA)			++	++
	Basomedial amygdalar nucleus, anterior part (BMAa)			++	++
	Other regions	+
Striatum (STR)
	Olfactory tubercle, islands of Calleja (isl)	+++	ND	++	ND
	Lateral septal nucleus (LS)	++	++
	Medial amygdalar nucleus (MEA)	++	++
	Other regions	+	+
Pallidum (PAL)
	All regions	+	+
Cerebellum (CB)
	Bergmann glia cells (BC)			++	-
	Purkinje cell layer (PC)	+	-
	Cerebellar nuclei (CBN)	++	++	+++	+++
Thalamus (TH)
	Anterodorsal nucleus of the thalamus (AD)			+++	+++
	Reticular nucleus of the thalamus (RT)			++	++
	Dorsal thalamus (DTH)	+++	+++
	Habenula (HB)			+++	+++
Hypothalamus (HY)
	Medial mammillary nucleus (MM)	++	++
	Supramammillary nucleus (SUM)			+++	+++
	Subthalamic nucleus (STN)			++	++
	Other regions	++
Midbrain (MB)
	Superior colliculus (SC)	+++	+++	+++	+++
	Inferior colliculus (IC)	+++	+++	++	++
	Periaqueductal gray, dorsal division (PAG)			++	++
	Pretectal region (PRT)			++	++
	Red nucleus (RN)	+++	+++	++	++
	Oculomotor nucleus (Ⅲ)			++	++
	Midbrain raphe nuclei (RAmb)			++	++
	Other regions	++	++
Pons (P)
	Principal sensory nucleus of the trigeminal (PSV)	+++	+++	++	++
	Pontine gray (PG)	++	++	+++	+++
	Tegmental reticular nucleus (TRN)			+++	+++
	Motor nucleus of trigeminal (Ⅴ)			++	++
	Facial motor nucleus (Ⅶ)			+++	+++
	Other regions	+	+
Medulla (MY)
	Cochlear nuclei (CN)			+++	+++
	Cuneate nucleus (CU)			++	++
	Spinal nucleus of the trigeminal (SPV)			++	++
	Dorsal motor nucleus of the vagus nerve (DMX)			++	++
	Inferior olivary complex (IO)	++	++	+	+
	Lateral reticular nucleus (LRN)			+++	+++
	Hypoglossal nucleus (Ⅻ)			++	++
	Other regions	+	+
